# Supplementary material for: Characterization of Three New Outer Membrane Adhesion Proteins in Fusobacterium necrophorum
Source: Microorganisms. 2023 Dec 12;11(12):2968. doi: 10.3390/microorganisms11122968 (PMC10745669; doi:10.3390/microorganisms11122968)
Supplement: Supplementary file 1 [file microorganisms-11-02968-s001.zip]

Archive with 1 entries (1 files):
- microorganisms-2665932-supplementary.pdf
